# Supplementary material for: Synthesis and Fungicidal Evaluation of Pyridylpyrazole Derivatives Bearing a Benzoxazinone Scaffold via a Metal-Free Approach
Source: Int J Mol Sci. 2026 Jun 30;27(13):5903. doi: 10.3390/ijms27135903 (PMC13361420; doi:10.3390/ijms27135903)
Supplement: Supplementary file 1 [file ijms-27-05903-s001.zip]

Archive with 1 entries (1 files):
- ijms-4374432-supplementary.pdf
